# Supplementary material for: Weather conditions associated with autumn migration by mule deer in Wyoming
Source: PeerJ. 2015 Jun 23;3:e1045. doi: 10.7717/peerj.1045 (PMC4485703; doi:10.7717/peerj.1045)
Supplement: Supplemental Information 1 [file peerj-03-1045-s001.csv]

Date	Day	Doe	Fawn	Yr_Buck	Ad_Buck	Unknown	Total_Day	Total_Cum	Doe_Cum	YrBuck_Cum	AdBuck_Cum	Mig_Doe	Mig_Fawn	Mig_YrBuck	Mig_AdBuck	Mig_Unknown	Mig_TotalDay	SnowWaterEquiv	Precip_Cum	Precip_Amount	Precip_Amount1	Precip_Amount2	Precip_Event	Precip_Event1	Precip_Event2	Precip_lag	Tair_obs	Tair_max	Tair_max1	Tair_min	Tair_min1	Tair_avg	Snow_depth	Snow_Event	Snow_Event1	Snow_Event2
10/8/2010	1	1	1	1	2	0	5	5	1	1	2	1	1	1	1	0	1	0	0.2	0.2	0	0	1	0	0	0	5.7	19.3		5.4		10.8	0	0	0	0
10/9/2010	2	2	0	0	2	0	3	8	3	1	4	1	0	0	1	0	1	0	0.3	0.1	0.2	0	1	1	0	0	3.7	9.4	19.3	3.6	5.4	6	0	0	0	0
10/10/2010	3	2	1	0	0	0	3	11	5	1	4	1	1	0	0	0	1	0	0.7	0.4	0.1	0.2	1	1	1	0	4.8	9.2	9.4	1.3	3.6	5.3	1	1	0	0
10/11/2010	4	1	2	1	1	0	5	16	6	2	5	1	1	1	1	0	1	0	0.7	0	0.4	0.1	0	1	1	1	1.8	12.1	9.2	1.8	1.3	6.4	0	0	1	0
10/12/2010	5	4	1	2	2	0	9	25	10	4	7	1	1	1	1	0	1	0	0.8	0.1	0	0.4	1	0	1	0	6.9	14.9	12.1	0.7	1.8	7.6	0	0	0	1
10/13/2010	6	5	0	0	1	0	6	31	15	4	8	1	0	0	1	0	1	0	0.8	0	0.1	0	0	1	0	1	1.4	13.7	14.9	1.4	0.7	6.7	2	1	0	0
10/14/2010	7	2	2	0	2	0	6	37	17	4	10	1	1	0	1	0	1	0	0.8	0	0	0.1	0	0	1	2	1.7	13.6	13.7	-0.1	1.4	5.5	2	0	1	0
10/15/2010	8	5	3	1	2	0	11	48	22	5	12	1	1	1	1	0	1	0	0.8	0	0	0	0	0	0	3	4.1	17.4	13.6	1.4	-0.1	8.2	0	0	0	1
10/16/2010	9	11	4	1	0	7	23	71	33	6	12	1	1	1	0	1	1	0	0.8	0	0	0	0	0	0	4	3.1	17.5	17.4	2.5	1.4	8.9	3	1	0	0
10/17/2010	10	3	0	3	0	0	6	77	36	9	12	1	0	1	0	0	1	0	0.8	0	0	0	0	0	0	5	3.8	17	17.5	1.5	2.5	8.2	4	1	1	0
10/18/2010	11	7	4	1	0	2	14	91	43	10	12	1	1	1	0	1	1	0	0.9	0.1	0	0	1	0	0	0	5.8	14.8	17	3	1.5	8	0	0	1	1
10/19/2010	12	1	2	1	1	0	5	96	44	11	13	1	1	1	1	0	1	0	1.2	0.3	0.1	0	1	1	0	0	0.9	9.2	14.8	0.7	3	4.9	0	0	0	1
10/20/2010	13	9	4	3	0	0	16	112	53	14	13	1	1	1	0	0	1	0	1.2	0	0.3	0.1	0	1	1	1	0.8	11.5	9.2	0	0.7	4	0	0	0	0
10/21/2010	14	1	2	0	1	0	4	116	54	14	14	1	1	0	1	0	1	0	1.2	0	0	0.3	0	0	1	2	3.4	16	11.5	-0.2	0	6.6	0	0	0	0
10/22/2010	15	5	4	1	3	5	18	134	59	15	17	1	1	1	1	1	1	0	1.2	0	0	0	0	0	0	3	7	16.6	16	1	-0.2	8.5	1	1	0	0
10/23/2010	16	5	2	1	0	3	11	145	64	16	17	1	1	1	0	1	1	0	1.9	0.7	0	0	1	0	0	0	4	9.3	16.6	3.2	1	5.7	1	0	1	0
10/24/2010	17	28	11	2	4	6	51	196	92	18	21	1	1	1	1	1	1	0	2.5	0.6	0.7	0	1	1	0	0	3.8	10.9	9.3	2.5	3.2	5.5	0	0	0	1
10/25/2010	18	11	3	1	1	3	19	215	103	19	22	1	1	1	1	1	1	0	2.8	0.3	0.6	0.7	1	1	1	0	8	8.8	10.9	2	2.5	6.2	0	0	0	0
10/26/2010	19	19	3	3	4	1	30	245	122	22	26	1	1	1	1	1	1	0	3.1	0.3	0.3	0.6	1	1	1	0	-1.6	8	8.8	-1.7	2	0.4	0	0	0	0
10/27/2010	20	20	9	1	3	1	34	279	142	23	29	1	1	1	1	1	1	0	3.1	0	0.3	0.3	0	1	1	1	-2.8	2.1	8	-2.8	-1.7	-1.3	0	0	0	0
10/28/2010	21	12	7	1	4	2	26	305	154	24	33	1	1	1	1	1	1	0	3.1	0	0	0.3	0	0	1	2	-6.7	2	2.1	-7	-2.8	-2.6	1	1	0	0
10/29/2010	22	28	9	1	2	1	41	346	182	25	35	1	1	1	1	1	1	0	3.1	0	0	0	0	0	0	3	0.5	10.4	2	-7.4	-7	0.8	0	0	1	0
10/30/2010	23	33	16	2	6	9	66	412	215	27	41	1	1	1	1	1	1	0	3.2	0.1	0	0	1	0	0	0	7.2	14.4	10.4	0.3	-7.4	7.5	0	0	0	1
10/31/2010	24	19	7	2	4	3	35	447	234	29	45	1	1	1	1	1	1	0	3.4	0.2	0.1	0	1	1	0	0	1.5	15.3	14.4	1.5	0.3	8.3	0	0	0	0
11/1/2010	25	10	3	3	2	1	19	466	244	32	47	1	1	1	1	1	1	0	3.6	0.2	0.2	0.1	1	1	1	0	1.5	7.8	15.3	1.2	1.5	3.4	0	0	0	0
11/2/2010	26	18	3	2	2	0	25	491	262	34	49	1	1	1	1	0	1	0	3.6	0	0.2	0.2	0	1	1	1	-0.3	7.5	7.8	-0.5	1.2	2.1	0	0	0	0
11/3/2010	27	19	6	0	4	4	33	524	281	34	53	1	1	0	1	1	1	0	3.6	0	0	0.2	0	0	1	2	0.9	12.1	7.5	-1.1	-0.5	4	0	0	0	0
11/4/2010	28	13	9	1	3	1	27	551	294	35	56	1	1	1	1	1	1	0	3.6	0	0	0	0	0	0	3	0.1	13.7	12.1	-0.3	-1.1	5.2	0	0	0	0
11/5/2010	29	10	2	1	1	2	16	567	304	36	57	1	1	1	1	1	1	0	3.6	0	0	0	0	0	0	4	0.7	12.6	13.7	-0.8	-0.3	4	0	0	0	0
11/6/2010	30	9	2	2	1	1	15	582	313	38	58	1	1	1	1	1	1	0	3.6	0	0	0	0	0	0	5	2.9	14.9	12.6	-0.1	-0.8	6.2	0	0	0	0
11/7/2010	31	7	0	0	2	5	14	596	320	38	60	1	0	0	1	1	1	0	3.6	0	0	0	0	0	0	6	8.1	17	14.9	2.2	-0.1	8.4	0	0	0	0
11/8/2010	32	4	5	0	5	2	16	612	324	38	65	1	1	0	1	1	1	0	3.6	0	0	0	0	0	0	7	6.8	12.3	17	3.3	2.2	6.4	0	0	0	0
11/9/2010	33	8	7	0	1	1	17	629	332	38	66	1	1	0	1	1	1	0	3.6	0	0	0	0	0	0	8	0.6	14.5	12.3	0.6	3.3	7.5	0	0	0	0
11/10/2010	34	11	14	0	2	0	27	656	343	38	68	1	1	0	1	0	1	0	3.6	0	0	0	0	0	0	9	-4.7	0.7	14.5	-5	0.6	-1.8	0	0	0	0
11/11/2010	35	39	21	1	8	6	75	731	382	39	76	1	1	1	1	1	1	0	3.6	0	0	0	0	0	0	10	-4.9	0.2	0.7	-7.5	-5	-3.8	0	0	0	0
11/12/2010	36	32	23	2	5	6	68	799	414	41	81	1	1	1	1	1	1	0	3.6	0	0	0	0	0	0	11	-4.5	-0.4	0.2	-7.8	-7.5	-4.5	0	0	0	0
11/13/2010	37	48	37	4	6	11	106	905	462	45	87	1	1	1	1	1	1	0	3.6	0	0	0	0	0	0	12	-3.6	-0.5	-0.4	-6.9	-7.8	-3.8	0	0	0	0
11/14/2010	38	41	27	5	6	14	93	998	503	50	93	1	1	1	1	1	1	0.2	3.6	0	0	0	0	0	0	13	-4.8	-1.2	-0.5	-5.7	-6.9	-3.4	2	1	0	0
11/15/2010	39	52	31	5	3	18	109	1107	555	55	96	1	1	1	1	1	1	0.6	3.9	0.3	0	0	1	0	0	0	-1	-0.4	-1.2	-5.3	-5.7	-2.4	7	1	1	0
11/16/2010	40	22	15	3	1	9	50	1157	577	58	97	1	1	1	1	1	1	0.6	3.9	0	0.3	0	0	1	0	1	-2.4	1.7	-0.4	-5.3	-5.3	-1.3	6	0	1	1
11/17/2010	41	23	17	4	4	6	54	1211	600	62	101	1	1	1	1	1	1	1	4	0.1	0	0.3	1	0	1	0	-3.5	3.5	1.7	-3.5	-5.3	-0.8	10	1	0	1
11/18/2010	42	28	17	3	3	6	57	1268	628	65	104	1	1	1	1	1	1	1	4	0	0.1	0	0	1	0	1	-5.6	2.7	3.5	-5.9	-3.5	-2.8	9	0	1	0
11/19/2010	43	40	34	6	3	17	100	1368	668	71	107	1	1	1	1	1	1	1	4	0	0	0.1	0	0	1	2	3.1	8.5	2.7	-7	-5.9	1.3	8	0	0	1
11/20/2010	44	40	17	8	0	17	82	1450	708	79	107	1	1	1	0	1	1	1	4	0	0	0	0	0	0	3	4.5	8.8	8.5	-0.4	-7	5.4	6	0	0	0
11/21/2010	45	43	32	1	4	8	88	1538	751	80	111	1	1	1	1	1	1	1	4	0	0	0	0	0	0	4	3.3	9.5	8.8	2.2	-0.4	5.8	5	0	0	0
11/22/2010	46	47	35	3	5	12	102	1640	798	83	116	1	1	1	1	1	1	1.8	4.8	0.8	0	0	1	0	0	0	-5.1	6.1	9.5	-5.5	2.2	-1.5	13	1	0	0
11/23/2010	47	97	36	5	10	42	190	1830	895	88	126	1	1	1	1	1	1	1.8	4.8	0	0.8	0	0	1	0	1	-3.3	-2.1	6.1	-6.6	-5.5	-4.8	13	0	1	0
11/24/2010	48	92	57	6	6	20	181	2011	987	94	132	1	1	1	1	1	1	1.9	4.9	0.1	0	0.8	1	0	1	0	-7.6	3	-2.1	-7.6	-6.6	-2.1	14	1	0	1
11/25/2010	49	153	105	27	17	43	345	2356	1140	121	149	1	1	1	1	1	1	2.1	4.9	0	0.1	0	0	1	0	1	-17.6	-7.6	3	-22.3	-7.6	-15.6	15	1	1	0
11/26/2010	50	113	79	14	9	36	251	2607	1253	135	158	1	1	1	1	1	1	2.1	4.9	0	0	0.1	0	0	1	2	-12.1	-7.5	-7.6	-21.9	-22.3	-15.1	14	0	1	1
11/27/2010	51	77	59	8	10	37	191	2798	1330	143	168	1	1	1	1	1	1	2.1	4.9	0	0	0	0	0	0	3	-8.8	-0.9	-7.5	-12.2	-21.9	-7.7	12	0	0	1
11/28/2010	52	90	49	12	14	19	184	2982	1420	155	182	1	1	1	1	1	1	2.1	5	0.1	0	0	1	0	0	0	0.2	5.5	-0.9	-9.5	-12.2	-1.9	12	0	0	0
11/29/2010	53	72	61	10	18	22	183	3165	1492	165	200	1	1	1	1	1	1	2.6	5.4	0.4	0.1	0	1	1	0	0	-5.9	0.8	5.5	-6	-9.5	-3	20	1	0	0
11/30/2010	54	90	73	12	24	45	244	3409	1582	177	224	1	1	1	1	1	1	2.7	5.4	0	0.4	0.1	0	1	1	1	-13.1	-4.2	0.8	-13.1	-6	-8.1	21	1	1	0
12/1/2010	55	68	29	6	16	38	157	3566	1650	183	240	1	1	1	1	1	1	2.7	5.4	0	0	0.4	0	0	1	2	-5.6	-4.7	-4.2	-18.7	-13.1	-10.4	17	0	1	1
12/2/2010	56	60	45	5	13	19	142	3708	1710	188	253	1	1	1	1	1	1	2.7	5.4	0	0	0	0	0	0	3	-0.6	0.5	-4.7	-6	-18.7	-2.3	16	0	0	1
12/3/2010	57	50	37	4	11	20	122	3830	1760	192	264	1	1	1	1	1	1	2.7	5.4	0	0	0	0	0	0	4	2.6	7.6	0.5	-2.8	-6	1.9	15	0	0	0
12/4/2010	58	34	20	4	5	11	74	3904	1794	196	269	1	1	1	1	1	1	2.7	5.4	0	0	0	0	0	0	5	0.5	5.3	7.6	0.5	-2.8	2.5	14	0	0	0
12/5/2010	59	10	13	3	1	1	28	3932	1804	199	270	1	1	1	1	1	1	2.8	5.4	0	0	0	0	0	0	6	1.5	6.6	5.3	-2.1	0.5	1.4	15	1	0	0
12/6/2010	60	259	160	10	15	75	519	4451	2063	209	285	1	1	1	1	1	1	3	5.6	0.2	0	0	1	0	0	0	-3.2	3.4	6.6	-3.3	-2.1	0.7	15	0	1	0
12/7/2010	61	136	68	4	11	58	277	4728	2199	213	296	1	1	1	1	1	1	3.1	5.7	0.1	0.2	0	1	1	0	0	-1.1	5.4	3.4	-4.6	-3.3	-0.4	16	1	0	1
12/8/2010	62	79	48	9	9	57	202	4930	2278	222	305	1	1	1	1	1	1	3.3	5.7	0	0.1	0.2	0	1	1	1	-6	1.6	5.4	-6.5	-4.6	-2	17	1	1	0
12/9/2010	63	46	16	3	6	14	85	5015	2324	225	311	1	1	1	1	1	1	3.3	5.7	0	0	0.1	0	0	1	2	0.4	4.4	1.6	-7.8	-6.5	-2.3	16	0	1	1
12/10/2010	64	10	3	2	4	16	35	5050	2334	227	315	1	1	1	1	1	1	3.3	5.7	0	0	0	0	0	0	3	0.8	6.2	4.4	-4.5	-7.8	0.5	15	0	0	1
12/11/2010	65	25	7	1	6	53	92	5142	2359	228	321	1	1	1	1	1	1	3.4	5.8	0.1	0	0	1	0	0	0	-4.5	4.1	6.2	-6.1	-4.5	-0.2	17	1	0	0
12/12/2010	66	19	16	3	1	19	58	5200	2378	231	322	1	1	1	1	1	1	3.4	5.8	0	0.1	0	0	1	0	1	-5.1	-1	4.1	-6.9	-6.1	-4.5	17	0	1	0
12/13/2010	67	7	7	1	2	5	22	5222	2385	232	324	1	1	1	1	1	1	3.3	5.8	0	0	0.1	0	0	1	2	-1.5	3.6	-1	-5.1	-6.9	-0.4	16	0	0	1
12/14/2010	68	9	6	0	1	7	23	5245	2394	232	325	1	1	0	1	1	1	3.3	5.8	0	0	0	0	0	0	3	1	7.2	3.6	-3.2	-5.1	0.9	15	0	0	0
12/15/2010	69	3	0	1	2	6	12	5257	2397	233	327	1	0	1	1	1	1	3.3	5.8	0	0	0	0	0	0	4	5.8	8	7.2	-1.3	-3.2	3.5	15	0	0	0
12/16/2010	70	8	0	1	2	7	18	5275	2405	234	329	1	0	1	1	1	1	3.7	6.1	0.3	0	0	1	0	0	0	-11.9	6.2	8	-12.3	-1.3	-3.2	19	1	0	0
12/17/2010	71	6	5	0	1	6	18	5293	2411	234	330	1	1	0	1	1	1	3.7	6.1	0	0.3	0	0	1	0	1	-17.7	-0.6	6.2	-17.7	-12.3	-12.2	17	0	1	0
12/18/2010	72	4	1	0	1	3	9	5302	2415	234	331	1	1	0	1	1	1	3.7	6.1	0	0	0.3	0	0	1	2	-7.8	-4	-0.6	-19.1	-17.7	-12.1	17	0	0	1
12/19/2010	73	6	0	0	0	4	10	5312	2421	234	331	1	0	0	0	1	1	3.7	6.1	0	0	0	0	0	0	3	1	1.2	-4	-7.8	-19.1	-2.3	17	0	0	0
12/20/2010	74	2	5	0	0	0	7	5319	2423	234	331	1	1	0	0	0	1	4.1	6.5	0.4	0	0	1	0	0	0	5.2	5.3	1.2	0.7	-7.8	2.7	20	1	0	0
12/21/2010	75	5	1	0	1	1	8	5327	2428	234	332	1	1	0	1	1	1	5.1	7.3	0.8	0.4	0	1	1	0	0	-4.1	5.2	5.3	-4.4	0.7	-1.8	36	1	1	0
