# Supplementary material for: Weather conditions associated with autumn migration by mule deer in Wyoming
Source: PeerJ. 2015 Jun 23;3:e1045. doi: 10.7717/peerj.1045 (PMC4485703; doi:10.7717/peerj.1045)
Supplement: Supplemental Information 2 [file peerj-03-1045-s002.csv]

Date	Day	Doe	Fawn	Yr_Buck	Ad_Buck	Unknown	Total_Day	Total_Cum	Doe_Cum	YrBuck_Cum	AdBuck_Cum	Mig_Doe	Mig_Fawn	Mig_YrBuck	Mig_AdBuck	Mig_Unknown	Mig_Total	SnowWaterEquiv	Precip_Cum	Precip_Amount	Precip_Amount1	Precip_Amount2	Precip_Event	Precip_Event1	Precip_Event2	Precip_lag	Tair_obs	Tair_max	Tair_max1	Tair_min	Tair_min1	Tair_avg	Snow_depth	Snow_Event	Snow_Event1	Snow_Event2
10/17/2009	1	1	0	1	0	0	2	2	1	1	0	1	0	1	0	0	1	0	1.1	0	0	0	0	0	0	0	2.5	12.6		-0.6		4.6	0	0	0	0
10/18/2009	2	11	11	1	4	0	27	29	12	2	4	1	1	1	1	0	1	0	1.2	0.1	0	0	1	0	0	0	3.9	16.2	12.6	-0.7	-0.6	7.1	0	0	0	0
10/19/2009	3	7	5	1	1	0	14	43	19	3	5	1	1	1	1	0	1	0	1.2	0	0.1	0	0	1	0	1	7.3	18.9	16.2	2.3	-0.7	10	0	0	0	0
10/20/2009	4	7	9	0	0	2	18	61	26	3	5	1	1	0	0	1	1	0	1.2	0	0	0.1	0	0	1	2	8.2	17.3	18.9	6.7	2.3	12.4	0	0	0	0
10/21/2009	5	3	1	1	1	0	6	67	29	4	6	1	1	1	1	0	1	0	1.2	0	0	0	0	0	0	3	2.5	10.5	17.3	1.2	6.7	4.7	0	0	0	0
10/22/2009	6	6	4	1	0	0	11	78	35	5	6	1	1	1	0	0	1	0	1.2	0	0	0	0	0	0	4	-2.3	10.1	10.5	-2.3	1.2	2.7	0	0	0	0
10/23/2009	7	3	1	3	4	0	11	89	38	8	10	1	1	1	1	0	1	0	1.3	0.1	0	0	1	0	0	0	0.2	7.2	10.1	-4.1	-2.3	2.2	0	0	0	0
10/24/2009	8	9	9	0	0	3	21	110	47	8	10	1	1	0	0	1	1	0	1.4	0.1	0.1	0	1	1	0	0	3.8	9	7.2	-0.8	-4.1	4.7	0	0	0	0
10/25/2009	9	5	5	0	2	0	12	122	52	8	12	1	1	0	1	0	1	0	1.6	0.2	0.1	0.1	1	1	1	0	-1.1	7.5	9	-1.1	-0.8	4.1	0	0	0	0
10/26/2009	10	3	4	0	3	0	10	132	55	8	15	1	1	0	1	0	1	0	1.6	0	0.2	0.1	0	1	1	1	-7.5	3.7	7.5	-7.6	-1.1	-1.7	0	0	0	0
10/27/2009	11	9	5	1	3	3	21	153	64	9	18	1	1	1	1	1	1	0	1.8	0.2	0	0.2	1	0	1	0	4.3	6.7	3.7	-8.8	-7.6	-0.5	0	0	0	0
10/28/2009	12	20	13	0	3	0	36	189	84	9	21	1	1	0	1	0	1	0	1.8	0	0.2	0	0	1	0	1	-2.4	6.1	6.7	-3.4	-8.8	0.8	0	0	0	0
10/29/2009	13	16	11	0	2	2	31	220	100	9	23	1	1	0	1	1	1	0	1.8	0	0	0.2	0	0	1	2	-5.4	-0.7	6.1	-6	-3.4	-3.1	0	0	0	0
10/30/2009	14	33	21	2	4	1	61	281	133	11	27	1	1	1	1	1	1	0	1.8	0	0	0	0	0	0	3	-5.9	-3	-0.7	-8.3	-6	-5.7	0	0	0	0
10/31/2009	15	50	44	2	3	1	100	381	183	13	30	1	1	1	1	1	1	0	2.1	0.3	0	0	1	0	0	0	2.3	2.4	-3	-6.1	-8.3	-2.5	1	1	0	0
11/1/2009	16	70	55	5	8	3	141	522	253	18	38	1	1	1	1	1	1	0	2.1	0	0.3	0	0	1	0	1	0.8	9.8	2.4	-0.3	-6.1	3.5	0	0	1	0
11/2/2009	17	11	14	2	2	2	31	553	264	20	40	1	1	1	1	1	1	0	2.1	0	0	0.3	0	0	1	2	0.6	11.5	9.8	0.3	-0.3	5.1	0	0	0	1
11/3/2009	18	33	19	3	4	0	59	612	297	23	44	1	1	1	1	0	1	0	2.1	0	0	0	0	0	0	3	-0.2	10.9	11.5	-0.3	0.3	3.7	0	0	0	0
11/4/2009	19	19	13	0	9	0	41	653	316	23	53	1	1	0	1	0	1	0	2.1	0	0	0	0	0	0	4	0.5	12.4	10.9	-0.2	-0.3	5.7	0	0	0	0
11/5/2009	20	18	14	1	1	0	34	687	334	24	54	1	1	1	1	0	1	0	2.1	0	0	0	0	0	0	5	3.5	16.2	12.4	-0.7	-0.2	5.9	0	0	0	0
11/6/2009	21	13	11	1	2	0	27	714	347	25	56	1	1	1	1	0	1	0	2.1	0	0	0	0	0	0	6	10.5	15.9	16.2	1.4	-0.7	9.2	0	0	0	0
11/7/2009	22	8	7	0	4	0	19	733	355	25	60	1	1	0	1	0	1	0	2.1	0	0	0	0	0	0	7	0.5	13.8	15.9	0.2	1.4	9	0	0	0	0
11/8/2009	23	17	20	0	5	5	47	780	372	25	65	1	1	0	1	1	1	0	2.1	0	0	0	0	0	0	8	4.2	13.2	13.8	0.1	0.2	7.1	0	0	0	0
11/9/2009	24	17	16	0	5	0	38	818	389	25	70	1	1	0	1	0	1	0	2.1	0	0	0	0	0	0	9	-0.2	8	13.2	-0.7	0.1	2.4	0	0	0	0
11/10/2009	25	14	16	1	2	1	34	852	403	26	72	1	1	1	1	1	1	0	2.1	0	0	0	0	0	0	10	-0.7	10.6	8	-2.5	-0.7	2.5	0	0	0	0
11/11/2009	26	8	7	1	1	1	18	870	411	27	73	1	1	1	1	1	1	0.1	2.2	0.1	0	0	1	0	0	0	2.1	11.7	10.6	-1.2	-2.5	4.6	0	0	0	0
11/12/2009	27	2	1	0	1	0	4	874	413	27	74	1	1	0	1	0	1	0.2	2.3	0.1	0.1	0	1	1	0	0	9.7	13.4	11.7	1.9	-1.2	8.6	0	0	0	0
11/13/2009	28	4	5	0	1	0	10	884	417	27	75	1	1	0	1	0	1	0.6	2.8	0.5	0.1	0.1	1	1	1	0	0.5	11.6	13.4	0.5	1.9	7	3	1	0	0
11/14/2009	29	11	6	0	4	0	21	905	428	27	79	1	1	0	1	0	1	0.9	3.2	0.4	0.5	0.1	1	1	1	0	-11.3	0.5	11.6	-11.5	0.5	-4.3	8	1	1	0
11/15/2009	30	4	2	0	1	2	9	914	432	27	80	1	1	0	1	1	1	0.9	3.2	0	0.4	0.5	0	1	1	1	-10.3	0	0.5	-12.9	-11.5	-6.7	5	0	1	1
11/16/2009	31	21	10	1	2	5	39	953	453	28	82	1	1	1	1	1	1	0.9	3.2	0	0	0.4	0	0	1	2	-13.1	-0.7	0	-14.5	-12.9	-9.5	5	0	0	1
11/17/2009	32	82	62	7	3	25	179	1132	535	35	85	1	1	1	1	1	1	0.9	3.2	0	0	0	0	0	0	3	-7	1.9	-0.7	-13.6	-14.5	-6.8	5	0	0	0
11/18/2009	33	77	66	7	3	29	182	1314	612	42	88	1	1	1	1	1	1	1	3.3	0.1	0	0	1	0	0	0	-3.6	9.4	1.9	-7.8	-13.6	-2.2	4	0	0	0
11/19/2009	34	39	15	0	0	7	61	1375	651	42	88	1	1	0	0	1	1	1	3.3	0	0.1	0	0	1	0	1	-4.6	9.5	9.4	-5.1	-7.8	-0.7	4	0	0	0
11/20/2009	35	41	35	1	2	15	94	1469	692	43	90	1	1	1	1	1	1	1	3.3	0	0	0.1	0	0	1	2	-7.4	4.5	9.5	-7.4	-5.1	-3.2	4	0	0	0
11/21/2009	36	32	21	0	0	4	57	1526	724	43	90	1	1	0	0	1	1	1.1	3.4	0.1	0	0	1	0	0	0	4.3	8.7	4.5	-8.9	-7.4	-2.2	3	0	0	0
12/1/2009	37	4	3	1	2	0	10	1536	728	44	92	1	1	1	1	0	1	1.5	3.9	0.5	0.1	0	1	1	0	0	-4.6	8.1	8.7	-9.1	-8.9	-3.2	7	1	0	0
12/2/2009	38	14	6	1	3	8	32	1568	742	45	95	1	1	1	1	1	1	1.5	3.9	0	0.5	0.1	0	1	1	1	-8.8	4.4	8.1	-8.9	-9.1	-2.3	7	0	1	0
12/3/2009	39	23	5	3	13	16	60	1628	765	48	108	1	1	1	1	1	1	1.5	3.9	0	0	0.5	0	0	1	2	-19	-4.9	4.4	-19	-8.9	-12.6	8	1	0	1
12/4/2009	40	25	5	5	4	16	55	1683	790	53	112	1	1	1	1	1	1	1.3	3.9	0	0	0	0	0	0	3	-21.1	-9.4	-4.9	-22.2	-19	-17.1	7	0	1	0
12/5/2009	41	30	14	2	8	23	77	1760	820	55	120	1	1	1	1	1	1	1.1	3.9	0	0	0	0	0	0	4	-12.8	-6.2	-9.4	-22	-22.2	-14.1	7	0	0	1
12/6/2009	42	30	11	3	1	28	73	1833	850	58	121	1	1	1	1	1	1	1.1	3.9	0	0	0	0	0	0	5	-7.1	0.3	-6.2	-13.7	-22	-8.1	7	0	0	0
12/7/2009	43	24	8	0	7	11	50	1883	874	58	128	1	1	0	1	1	1	1.2	4	0.1	0	0	1	0	0	0	-16.2	-6.2	0.3	-18.7	-13.7	-11.8	10	1	0	0
12/8/2009	44	34	8	2	4	11	59	1942	908	60	132	1	1	1	1	1	1	1.9	4.6	0.6	0.1	0	1	1	0	0	-5.9	-5.5	-6.2	-16.5	-18.7	-11.1	16	1	1	0
12/9/2009	45	95	29	7	6	56	193	2135	1003	67	138	1	1	1	1	1	1	2.1	4.7	0.1	0.6	0.1	1	1	1	0	-13.225	-8.1	-5.5	-18.975	-16.5	-13.1	16	0	1	1
12/10/2009	46	82	45	3	14	62	206	2341	1085	70	152	1	1	1	1	1	1	2.1	4.7	0	0.1	0.6	0	1	1	1	-15	-13.2	-8.1	-20.2	-18.975	-15.8	16	0	0	1
12/11/2009	47	26	11	5	4	24	70	2411	1111	75	156	1	1	1	1	1	1	2.1	4.7	0	0	0.1	0	0	1	2	-15.8	-7.5	-13.2	-20.5	-20.2	-13.7	15	0	0	0
12/12/2009	48	43	23	4	6	22	98	2509	1154	79	162	1	1	1	1	1	1	2.2	4.8	0.1	0	0	1	0	0	0	-8.7	-0.3	-7.5	-17.1	-20.5	-10.2	14	0	0	0
12/13/2009	49	21	11	0	3	6	41	2550	1175	79	165	1	1	0	1	1	1	2.5	5.1	0.3	0.1	0	1	1	0	0	-0.4	-0.3	-0.3	-8.8	-17.1	-2.9	16	1	0	0
12/14/2009	50	30	17	2	5	18	72	2622	1205	81	170	1	1	1	1	1	1	3	5.6	0.5	0.3	0.1	1	1	1	0	-3	1.5	-0.3	-3.5	-8.8	-0.6	20	1	1	0
12/15/2009	51	47	18	2	6	12	85	2707	1252	83	176	1	1	1	1	1	1	3	5.6	0	0.5	0.3	0	1	1	1	-8.9	0.2	1.5	-10.3	-3.5	-3.9	19	0	1	1
12/16/2009	52	17	14	1	2	9	43	2750	1269	84	178	1	1	1	1	1	1	3	5.6	0	0	0.5	0	0	1	2	-7.3	3	0.2	-11.5	-10.3	-5.6	18	0	0	1
12/17/2009	53	15	18	4	1	1	39	2789	1284	88	179	1	1	1	1	1	1	3.1	5.6	0	0	0	0	0	0	3	-1.2	1.6	3	-8.5	-11.5	-2.6	17	0	0	0
12/18/2009	54	10	15	1	2	10	38	2827	1294	89	181	1	1	1	1	1	1	3.1	5.6	0	0	0	0	0	0	4	-3.7	2.6	1.6	-3.7	-8.5	-1	17	0	0	0
12/19/2009	55	4	9	0	0	3	16	2843	1298	89	181	1	1	0	0	1	1	3.1	5.6	0	0	0	0	0	0	5	-10.6	0.9	2.6	-10.7	-3.7	-5.7	16	0	0	0
12/20/2009	56	8	5	1	1	1	16	2859	1306	90	182	1	1	1	1	1	1	3.1	5.6	0	0	0	0	0	0	6	-6.2	0.4	0.9	-11	-10.7	-5.6	16	0	0	0
12/21/2009	57	6	0	0	3	8	17	2876	1312	90	185	1	0	0	1	1	1	3.1	5.6	0	0	0	0	0	0	7	-2.2	3.9	0.4	-7	-11	-1.8	16	0	0	0
12/22/2009	58	11	4	0	0	3	18	2894	1323	90	185	1	1	0	0	1	1	3.1	5.6	0	0	0	0	0	0	8	0	4.3	3.9	-7	-7	-2	15	0	0	0
12/23/2009	59	19	7	1	0	2	29	2923	1342	91	185	1	1	1	0	1	1	3.2	5.6	0	0	0	0	0	0	9	-1.8	2.6	4.3	-3.9	-7	0.2	15	0	0	0
12/24/2009	60	4	1	0	0	6	11	2934	1346	91	185	1	1	0	0	1	1	3.2	5.6	0	0	0	0	0	0	10	-12.1	0.8	2.6	-12.8	-3.9	-4.4	16	1	0	0
12/25/2009	61	1	0	0	1	0	2	2936	1347	91	186	1	0	0	1	0	1	3.3	5.6	0	0	0	0	0	0	11	-12.6	-7.9	0.8	-17.1	-12.8	-13.3	17	1	1	0
12/26/2009	62	2	1	0	0	0	3	2939	1349	91	186	1	1	0	0	0	1	3.5	5.8	0.2	0	0	1	0	0	0	-11.2	-9.7	-7.9	-15.9	-17.1	-11.5	18	1	1	1
12/27/2009	63	15	7	1	1	14	38	2977	1364	92	187	1	1	1	1	1	1	3.5	5.8	0	0.2	0	0	1	0	1	-13.9	-7.3	-9.7	-15.9	-15.9	-11.9	17	0	1	1
12/28/2009	64	5	2	0	1	6	14	2991	1369	92	188	1	1	0	1	1	1	3.5	5.8	0	0	0.2	0	0	1	2	-13.6	-0.9	-7.3	-16.2	-15.9	-11.9	17	0	0	1
12/29/2009	65	7	2	0	1	1	11	3002	1376	92	189	1	1	0	1	1	1	3.5	5.8	0	0	0	0	0	0	3	-9.5	1.6	-0.9	-15.5	-16.2	-9.5	17	0	0	0
12/30/2009	66	31	20	2	4	15	72	3074	1407	94	193	1	1	1	1	1	1	3.9	6.2	0.4	0	0	1	0	0	0	-6.2	0.3	1.6	-10.7	-15.5	-5.5	20	1	0	0
12/31/2009	67	19	9	0	1	6	35	3109	1426	94	194	1	1	0	1	1	1	4.2	6.5	0.3	0.4	0	1	1	0	0	-7.6	-2.7	0.3	-7.6	-10.7	-6.1	27	1	1	0
